# Supplementary material for: Repurposing neuroleptics: clozapine as a novel, adjuvant therapy for melanoma brain metastases
Source: Clin Exp Metastasis. 2025 Jan 25;42(2):12. doi: 10.1007/s10585-025-10328-3 (PMC11761981; doi:10.1007/s10585-025-10328-3)
Supplement: Supplementary file 11 — Supplementary Material 11 [file 10585_2025_10328_MOESM11_ESM.txt]

Article: Repurposing neuroleptics: Clozapine as a novel, adjuvant therapy for melanoma brain metastases

Corresponding Author: Frits Alan Thorsen, Department of Biomedicine, University of Bergen, Jonas Lies vei 91, 5009 Bergen, Norway
			Mail: Frits.thorsen@uib.no; Tel.: +47 95749681
